# Supplementary material for: Relationship between peripheral vasospasm and visual field progression rates in patients with normal-tension glaucoma with low-teen intraocular pressure
Source: PLoS One. 2021 Apr 15;16(4):e0250085. doi: 10.1371/journal.pone.0250085 (PMC8049327; doi:10.1371/journal.pone.0250085)
Supplement: S1 Dataset — (CSV) [file pone.0250085.s001.csv]

No	sex	age	HTN(Y=1,N=0)	DM(Y=1,N=0)	BP	R)baseline.MD	R)baseline.PSD	R)baseline.VFI	L)baseline.MD	L)baseline.PSD	L)baseline.VFI	R)rate.of.progression	L)rate.of.progression	bilateral=1,unilateral=2	R)AXL	L)AXL	R)CCT	L)CCT	R)baseline.IOP	L)baseline.IOP	R)number.of.DH	L)number.of.DH	R)mean.IOP	L)mean.IOP	R)Number of eyedrops	L)Number of eyedrops	finger.base	finger.1M	finger.3M	finger.5M
1	F	77	1	0	125.5	-15.78	13.56	61	-12.79	16.41	71	-4.4	-1.3	1	23.71	23.63	531	529	16	16	0	0	11	10	3	3	32.5	17.4	18.1	21.5
2	M	74	0	0	123.5	-18.86	12.88	48	-18.52	10.13	53	-2.2	-3.9	1	22.78	23.01	460	461	22	22	0	0	10	10	3	3	32.2	23.8	26.6	28.4
3	M	70	0	0	126	1.92	1.63	100	-27.16	12.81	10	-0.3		1	25.91	25.16	534	536	18	16	0	1	15	15	1	1	33.3	23.8	32.2	33.6
4	F	64	0	0	119	-3.6	4.21	91	-4.06	7.46	85	-5.4	-3.2	1	23.36	23.59	550	549	22	22	0	0	12	12	3	3	33	20.5	23.1	26.5
5	M	60	0	0	97.5	1.2	2.64	99	-2.18	5.42	95	-1.2	-0.1	1	26.38	26.53	485	483	17	17	1	1	10	9	3	3	28.3	19.7	19.7	20.5
6	M	70	1	1	128.5	-2	5.92	91	-0.5	1.94	99	-3.9	0	2			554	548	16	15	2	1	14	14	2	0	33.9	28.9	31.3	32.2
7	F	69	1	0		0.83	1.74	100	1.55	1.85	100	-0.3	-1.3	1	25.25	25.42	565	560	14	14	1	2	10	10	1	1	33.3	22.1	26.5	29.2
8	M	64	1	1	119.5	-7.53	11.6	77	-8.53	13.77	80	-2.8	-0.8	1	26.24	26.35	552	563	17	17	0	2	14	12	2	2	34.4	24.5	28.1	31.5
9	F	73	0	1	107	-2.16	5.14	93	-2.62	4.09	95	-3.3	0	2			519	538	20	16	2	1	15	15	1	1	26.7	21.2	20.8	22.4
10	F	47	0	0	113	-4.61	9.31	88	0.32	2.12	99	-4.4	-0.9	1	27.36	27.3	525	525	18	16	3	0	16	16	1	1	31.4	19.7	21.6	23.1
11	F	63	0	0	114.5	-2.27	7.68	94	-16.75	16.22	50	-1.6	-1.3	1	25.57	26.28	579	578	21	21	4	0	16	15	3	2	35.4	21.6	30.5	32.6
12	F	81	1	0		-13.95	14.75	58	-14.43	15.41	50		-4.1	1			480	464	12	10	0	0	10	8	2	3	32.5	21.2	22.2	23
13	F	83	1	0	110.5	-1.86	3.06	98	-5.81	8.17	91	-0.6	-3	1	22.36	22.3	505	509	13	15	9	0	10	11	2	2	33.7	22.3	24.4	25.7
14	M	71	0	0	124.5	1.91	1.65	99	-27.31	12.75	11	-0.31		1	25.94	25.14	537	538	18	16	0	1	14	14	1	1	33.2	23.9	32	33.7
15	F	60	0	0	131.5	0.56	1.49	99	-0.7	4.02	96	-0.3	-1.6	1	23.32	23.18	510	525	20	20	1	1	13	13	3	3	32.3	23.1	24.6	27.5
16	F	75	0	0	111	-3.08	6.7	86	-13.84	10.7	60	-1.9	-1.8	1	22.66	22.52	507	520	15	22	0	0	12	13	2	2	34.8	20.5	24.1	27
17	M	64	0	0	121	-12.55	16.57	56	-2.13	1.85	99	-2.4	-0.2	1	25.17	25.32	589	587	21	21	0	0	16	16	3	3	32.3	20.6	23.2	25
18	F	54	0	0	86.5	-6.89	13.73	79	-12.23	16.42	61	-2.1	-2.3	1	23.82	24.67	534	516	17	18	0	0	12	13	3	3	33.5	20.3	22.6	22.9
19	F	73	0	0		-5.35	8.14	79	-7.22	8.16	77	-0.3	-2.2	1	24.74	23.91	489	481	17	16	1	0	15	11	2	2	30.7	19.6	22.1	23.3
20	F	43	0	0	87.5	-8.89	13.55	77	-0.68	2.17	99	-3.5	-0.5	1	27.62	27.11	500	501	21	20	0	0	14	13	1	1	33.1	18.4	22.6	25.5
21	M	51	0	0	119	-1.02	1.89	99	-12.2	12.79	63	-0.3	-2.5	1	25.93	26.75	560	552	21	22	0	3	14	14	2	2	33.3	20	29.9	31.7
22	F	78	0	0	130.5	-0.33	2.09	99	-7.06	13.54	83	-0.1	-0.8	1			436	445	8	12	0	0	9	9	0	1	34.9	23.3	25.4	27.1
23	M	67	0	0		-0.18	2.32	99	-4.98	13.5	79	-0.5	-1.9	1			475	473	16	16	5	1	10	10	2	2	33.5	24.8	24	25.9
24	M	61	0	0	93.5	-16.44	14.87	53	-19.06	12.43	39	-1.4	-0.5	1	28.76	28.45	566	589	16	16	0	0	10	12	2	2	33.9	22	28.7	30
25	F	53	0	0	86	1.27	2.01	99	-0.56	4.81	97	0	-0.4	2	25.2	25.31	534	536	14	13	0	0	14	12	0	1	34.5	19.6	20.8	21.6
26	F	83	1	1	128.5	-11.34	8.79	68	-12.39	11.05	62	-5.3	-5.1	1	22.48	22.29	522	522	11	12	0	0	11	11	2	2	34.8	22.9	24.3	27
27	M	57	1	0		0.13	3.97	98	-21.91	15.12	27	-1.5	-1.8	1	23.32	23.69	577	562	16	19	6	0	12	13	2	1	26.4	20	21.4	22.1
28	F	57	0	0	138	-9.44	14.81	68	1.52	1.84	100	-2.7	-0.3	2			533	527	17	16	0	1	15	15	1	1	33	22.8	26.6	24.4
29	F	48	0	0	107.5	-0.04	1.58	100	-1.46	3.03	97	-0.1	-0.4	2	23.54	23.62	574	578	14	14	3	0	12	12	1	1	34.8	20.1	23.6	25.6
30	F	57	0	0	101	-6.32	6.04	85	-1.72	1.67	100	-3.4	-1.1	1	24.53	24.67	543	534	15	18	1	0	13	13	3	3	34.2	21.6	24	30
31	M	55	0	0	112.5	0.26	1.95	99	1.5	1.86	100	-2.8	-0.7	1	27.24	26.71	534	552	15	15	0	0	12	11	1	1	31.7	21.4	21.9	22.3
32	F	79	0	0	128.5	-7.59	11.73	69	-2.34	5.62	92	-1.8	-2.1	1			581	572	15	14	0	0	12	12	1	1	34.1	28.1	31.2	32.2
33	F	53	0	0	115	-0.5	1.62	100	-6.46	11.96	79	0	0.3	1	24.6	24.95	428	428	12	11	0	0	9	8	3	2	33.7	20.3	22.1	23.4
34	F	46	0	0	100	1.75	1.77	100	-1.72	5.08	95	-0.2	-2.5	2	27.17	27.19	540	558	13	16	0	1	14	14	0	1	34.2	21.7	23.1	26
35	F	51	0	0	92	1.16	1.48	100	-0.65	1.46	100	-0.1	0	2			534	518	22	22	0	0	16	14	1	1	32.4	24.6	24.7	27.2
36	F	46	0	0	94.5	-2.38	6.79	93	-0.93	1.2	100	-0.7	0	2	24.5	25.05	514	518	14	13	4	3	10	11	2	2	30.8	26	28.2	29
37	M	48	0	0	131.5	-1.79	5.9	95	-10.71	11.64	74	-1.9	-2.5	1			515	513	18	17	1	0	11	10	2	2	33.3	23.8	30.7	32.7
38	F	67	0	0	155	-13.39	15.3	56	-2.83	2.89	97	-0.3	-0.8	1	23.06	23.18	471	455	15	16	0	2	13	11	1	1	33.5	23.5	24.9	25.8
39	F	59	0	0		-2.02	8.72	92	-2.14	9.81	92	-1.1	-1.3	1	22.84	22.76	535	525	16	18	2	4	11	12	1	1	33	25.3	30.2	31.5
40	M	51	0	0		-8.57	17.36	69	0.14	1.71	99	-0.31	-0.2	1	24.09	24.1	518	510	17	14	0	1	11	12	1	1	32.5	21.4	24	24.2
41	F	73	1	0	122.5	-9.68	14.16	69	-2.44	3.13	94	-0.2	-1	1	23.23	23.22	507	507	20	20	4	0	10	10	3	3	33.4	20.6	23.5	24.1
42	M	32	0	0	119.5	-0.73	1.5	100	-14.11	14.52	71	0	-1	2	25.42	25.92	560	564	18	19	0	0	18	13	1	2	33.7	22.4	33.2	33.7
43	F	44	0	0		1.9	1.5	100	-4.14	6.49	88	0	-3.9	2	27.3	27.47	526	519	15	16	0	4	17	14	0	2	29.2	19.1	21.4	22.9
44	F	58	0	0	97	-1	4.29	96	0.19	2.21	100	-0.3	0	2	27.05	26.83	488	491	12	12	0	0	12	11	1	1	35.1	21.9	23.2	23.7
45	M	58	0	0		0.62	2.13	99	-3.32	8.67	91	-0.9	-0.7	1	26.1	26.07	546	534	20	20	0	0	14	14	1	1	32.3	21.9	21.7	22.8
46	F	37	0	0	110	-16.19	16.22	55	-10.6	13.07	73	-1	-2.8	1	26.58	25.83	532	529	14	14	0	0	12	11	1	1	33.1	19.7	30.2	32.3
47	F	47	0	0	116.5	0.28	1.61	100	-4.86	10.58	81	0	-2.6	2	24.15	24.18	507	516	14	14	1	0	12	12	0	1	33.4	20.2	24.9	25.3
48	M	69	0	0	98	-6.87	9.38	80	-13.08	15.89	57	-4.9	-4	1	23.95	24.09	534	538	18	19	1	1	14	15	3	3	34.2	19.7	29.3	32.4
49	M	40	0	0	121	-8.13	12.02	82	-9.8	14.78	78	-1.6	-0.9	1	26.9	26.42	550	562	15	15	0	0	14	13	2	2	33.6	27.4	30.8	32.9
50	F	48	0	0	112.5	-6.76	12.11	80	-1.2	6.49	93	-3.6	-0.7	1	25.63	25.3	501	498	14	14	3	1	10	10	3	2	33.8	20.7	22.4	22.4
51	F	47	0	0	107.5	-1.37	8.49	89	-1.4	5.73	91	0.2	0	1	21.48	21.62	480	488	11	12	0	4	11	11	1	1	32.7	22.7	27.9	30.5
52	F	48	0	0	106	-1.35	8.54	88	-1.3	5.71	90	0.3	-0.1	1	21.54	21.65	481	490	11	13	0	4	11	12	1	1	32.8	22.9	28	30.7
53	F	51	0	0	106	-0.68	10.55	90	2.87	1.15	100	-1.3	0	2	25.05	25.27	507	527	17	17	0	0	10	15	2	0	33	16.9	18.4	19.2
54	M	63	0	0	96.5	-11.89	18.46	61	-10.99	16.65	71	0.1	-2.6	1	23.79	23.71	560	553	14	13	0	0	12	12	3	3	32.2	22.8	23.7	24.6
55	F	62	1	0	125.5	-2.37	1.97	98	-3.62	2.18	97	0.1	0	1	24.84	25.76	558	563	18	18	0	0	14	15	1	1	35.4	18.5	22.7	23.5
56	F	43	0	0	108	-4.35	7.82	87	-10.76	15.69	72	-3.5	-0.5	1	25.76	25.72	516	516	16	16	1	0	14	12	2	2	34.2	18.9	20.7	22.6
57	M	60	0	0	101	-18.76	15.41	54	-9.89	14.15	73	-2	-0.4	1	26.36	25.61	565	565	20	20	0	1	10	9	1	1	34.3	26	31.1	32.8
58	F	69	0	0	129.5	-1.71	7.11	92	0.31	2.91	98	-6.3	0.3	1	23.24	23.27	515	528	15	15	1	0	9	11	2	0	32.2	20.8	24.3	25.4
59	M	56	0	0	123	2.49	1.75	100	1.37	1.92	99	0	-0.1	2	25.35	25.15	500	499	16	18	0	1	11	11	0	2	33.3	21.4	22.4	24.6
60	F	52	0	0	116	-0.48	1.65	100	-6.42	11.85	78	0	0.4	1	24.63	24.98	429	429	12	10	0	0	9	8	3	2	33.8	20.4	22.3	23.6
61	F	61	0	0	99	1.6	2.06	99	-0.63	5.14	93	-1	-1	1	23.47	23.59	529	525	12	12	0	1	8	9	1	1	27.3	19.8	20.3	20.6
62	F	39	0	0	118.5	-14.05	14.86	69	-7.83	7.85	85	-1	-0.5	1	25.35	25.39	607	619	20	19	0	0	14	14	1	1	27.1	20.8	22.2	21.4
63	F	46	0	0		-3.47	6.89	93	-7.21	10.08	85	-3.2	-1.6	1	24.72	24.61	463	463	10	10	2	2	11	10	1	1	32.9	24.6	29.9	30.2
64	M	34	0	0	129.5	-8.5	16.31	71	0.87	1.46	100	-0.9	-1.2	1			534	545	15	17	0	0	12	12	2	2	30.7	18.1	19.9	20.7
65	F	54	1	0	103	-1.26	3.25	98	-3.17	7.53	91	-0.1	-1.5	1	22.91	22.9	576	577	15	17	0	1	15	14	1	1	32.9	17.6	20.9	21.2
66	F	42	0	0	121.5	-7.85	4.92	92	-9.36	4.48	88	1.8	1.7	2	26.56	26.56	433	432	15	15	0	0	13	13	0	0	34.4	30.4	32.7	34.1
67	M	57	1	0		-0.92	2.28	98	-20.91	15.04	39	-1.9	-2.5	1	24.66	24.58	530	529	17	19	0	2	15	15	2	2	33.7	22	24.7	28.7
68	F	37	0	0	91	-9.11	13.53	77	-18.54	16.29	58	-7.2	-1	1	25.9	25.65	565	578	14	15	0	2	12	13	2	3	29	18.2	19.4	21.2
69	F	46	0	0	92	-3.84	5.32	93	-3.12	2.91	98	-4.7	-0.1	1	28.23	27.95	486	495	12	12	0	0	10	9	2	1	31.7	22.4	26	30.9
70	M	68	1	1	118.5	-4.51	11.63	80	-10.43	16.91	66	-3	-1	1	25.43	25.31	546	536	13	13	2	0	12	14	1	1	32.5	23.1	23.7	26.5
71	F	70	0	0	111.5	1.85	1.95	100	-0.96	3.72	96	-0.4	-5.9	2	22.7	22.7	485	491	18	19	2	0	11	11	1	1	34.1	21.9	22.9	23.1
72	M	53	0	0	101.5	-7.55	13.99	80	-10.92	12.84	68	-0.2	-0.6	1	25.5	25.67	503	499	10	12	0	0	10	13	2	2	31.7	21.6	30.1	29.1
73	M	57	0	0		2.08	1.83	100	-0.64	4.94	97	0	-0.4	2	24.21	24	513	513	9	10	0	3	13	12	0	1	33.1	23.7	28	29.2
74	F	59	0	0	116.5	-9.4	12.31	80	-9.5	10.1	79	0.9	0	1	23.83	24.01	491	493	17	18	1	0	14	13	1	1	34.9	31.2	33	33.5
75	F	42	0	0	99.5	1.12	1.92	99	-2.29	7.9	88	0	-3	2	25.32	25.06	529	529	12	14	1	0	12	11	3	3	32.3	18.6	20.1	24.1
76	F	41	0	0	108	-10.34	13.12	76	-4.8	3.78	96	-0.8	-0.1	2	25.36	26.2	517	506	14	14	0	0	11	10	1	1	31.8	24	24.9	25.2
77	F	56	0	0	122.5	-0.87	3.23	97	0.44	1.68	99	-2	-0.1	1	25.85	26.01	580	570	16	17	0	0	10	12	2	1	32	18.3	26.7	29.8
78	F	47	0	0	96	0.85	2.53	98	-0.37	4.12	97	-0.7	-1.4	1	25.6	26.43	553	541	17	16	1	0	12	11	1	1	34.6	24.1	26.1	30.9
79	M	74	1	0	114	-5.76	4.32	93	-10.68	11.63	70	0.1	1	1	24.32	24.38	501	507	12	14	0	4	11	12	0	1	31.8	25.2	27.8	29.9
80	F	62	0	0	122	-1.7	2.07	98	-9.32	11.01	77	-0.2	1	1	24.7	24.78	493	502	18	18	0	0	15	12	0	1	34.8	27.3	30.9	32.1
81	M	45	0	0	122	-3.62	3.92	96	-6.12	9.11	85	-0.2	-0.3	1	28.1	27.23	573	569	19	14	0	0	14	15	1	1	33.6	24.2	25.3	29.1
82	F	50	0	0	85	1.19	1.98	100	-0.58	4.85	98	0	-0.4	2	25.25	25.34	532	535	14	13	0	0	13	12	0	1	34.7	19.8	20.9	21.8
83	M	57	0	0	98.5	-4.29	13.23	88	-5.71	14.44	85	0.3	-0.5	1	22.66	22.76	496	494	15	14	5	0	10	10	1	1	34.5	24.8	26.2	28.4
84	M	55	0	0	121.5	2.45	1.72	100	1.39	1.97	99	0	-0.2	2	25.32	25.11	498	498	15	18	0	1	11	11	0	2	33.2	21.2	22.2	24.5
85	M	50	0	0	146	-7.96	13.78	77	-5.84	10.56	85	-1.5	-2.8	1	24.71	25.54	543	553	19	19	0	1	13	14	2	2	34.8	25.6	32.8	33.9
86	F	61	0	0	104.5	-5.85	7.01	90	-3.49	1.69	98	-0.2		2	23.36	23.37	535	535	16	17	1	0	13	15	1	0	29.7	23.6	23.9	25.4
87	F	38	0	0		-4.02	8.87	89	-2.59	5.07	96	1.3	-0.6	1	26.26	26.55	296	620	18	18	0	0	15	15	0	0	31.9	23.5	25	25.5
88	F	44	0	0	115.5	-7.91	15.64	75	-0.07	1.68	99	-0.6	-0.2	2	26.09	26.08	541	534	19	19	0	1	16	16	1	1	32.4	21.1	24.4	25.4
89	F	61	1	1	127	-2.35	1.94	98	-3.68	2.15	96	0	0	1	24.88	25.74	555	561	18	17	0	0	14	14	1	1	35.6	18.7	22.9	23.8
90	F	50	0	0	92.5	1.08	1.51	100	-0.67	1.48	100	-0.11	0	2			532	520	21	21	0	0	15	13	1	1	32.5	24.8	24.8	27.5
91	F	61	0	0	106	-3.72	11.53	79	0.11	1.38	100	-2.3	-0.2	2	25.93	26.16	528	530	16	14	1	0	12	12	1	0	36.1	21.4	22.4	22.5
92	M	66	1	1	120	-2.6	10.49	91	-7.69	14.32	83	-0.8	-0.4	1	24.02	24.11	558	555	19	19	0	0	14	14	1	1	34.5	21.6	22.5	22.3
93	F	61	0	0		-10.18	12.67	71	-4.54	6.7	86	-1.7	-2.3	1	22.33	22.33	493	496	13	13	0	1	12	10	1	1	31.3	25	26.5	26.6
94	F	35	0	0	97	-0.94	2.42	98	-0.38	1.61	100	-0.7	0	2	26.13	26.17	476	482	13	13	0	0	11	11	0	0	27.8	22	22.2	22.9
95	F	57	0	0	95.5	-0.94	4.26	96	0.17	2.02	100	-0.4	-0.1	2	27.12	26.85	489	489	12	11	0	0	12	11	1	1	34.9	21.7	23	23.4
96	F	42	0	0	121	1.26	2.64	98	2.11	1.62	100	-1.5	-0.1	2	27.11	27.26	531	533	16	15	1	0	12	13	1	0	35	21.1	22.3	22.5
97	M	68	0	0	115	1.01	2.75	98	-4.55	12.7	80	-1	-2.4	1	23.47	23.55	524	528	17	17	0	0	12	12	1	1	34.1	19.7	20.7	26.8
98	F	69	0	0		-1.81	1.73	99	-3.73	2.14	96	-0.3	-0.6	1	23.34	23.24	484	463	13	13	0	0	11	11	1	1	30.7	26.7	26.1	30.1
99	F	41	0	0	122	-7.82	4.85	92	-9.36	4.48	88	1.7	1.8	1	26.58	26.59	435	434	15	16	0	0	13	13	0	0	34.6	30.6	33	34.4
100	F	60	0	0	115	-9.47	12.28	81	-9.5	11.99	78	1	0	1	23.86	24.05	495	494	18	18	1	0	14	14	1	1	34.8	31.1	32.9	33.4
101	M	73	0	1		-4.29	7.49	91	-5.94	7.31	87	-1	-1.6	1	23.08	23.26	486	490	16	14	0	0	8	8	2	2	32.2	18.5	20.1	21.6
102	M	71	0	0	141	0.38	2.15	99	-2.78	5.86	91	-0.1	-0.7	1	25.03	24.92	509	507	16	16	1	1	12	11	1	1	30.1	24.2	27.1	28.1
103	M	81	0	0	91.5	0.22	1.76	99	-0.62	3.66	95	-0.3	-6.2	1	26.32	26.05	499	481	10	11	0	0	8	10	1	1	33.1	19.3	20.2	21.2
104	M	75	1	0	115	-5.8	4.24	94	-10.52	11.74	71	0	1.1	1	24.34	24.4	503	509	13	14	0	4	11	12	0	1	32	25.4	27.9	30.3
105	M	48	0	0	136	-15.5	17.26	49	-1.91	6.41	90	-0.9	0.1	1	23.96	23.59	534	534	21	20	0	0	15	13	2	2	32.8	22.1	22.8	23.2
106	M	50	0	0		-8.55	17.39	70	0.16	1.73	100	-0.3	-0.3	1	24.07	24	517	508	16	14	0	1	12	12	1	1	32.6	21.3	23.9	24
107	M	56	0	0		2.06	1.79	100	-0.66	4.91	96	0	-0.3	2	24.19	23.97	511	514	9	9	0	3	13	12	0	1	33.2	23.8	28.2	29.3
108	F	65	0	0	120.5	-6.87	12.83	78	-3.7	9.3	85	-0.7	-0.4	1	25.67	25.65	518	517	16	17	2	0	12	12	1	1	33.8	19.2	22.8	25.2
109	F	62	0	0	102.5	-5.99	7.04	91	-3.52	1.66	98	-0.3		2	23.34	23.34	533	533	16	17	1	0	13	14	1	0	29.5	23.3	23.7	25.2
110	M	64	0	0	104	-15.83	17.26	63	-5.22	6.03	90	-0.7	-1.4	1	23.87	24.39	538	528	17	14	0	3	12	12	1	1	27.3	23.8	23.3	24.1
111	F	47	0	0	110.5	-0.1	1.54	100	-1.4	3.13	98	0	-0.5	2	23.51	23.6	576	576	14	13	3	0	12	11	1	1	34.9	20.3	23.9	25.5
112	F	60	0	0	120	-2.3	1.95	98	-7.65	12.65	81	-0.2	0.8	1	24.41	24.53	501	505	16	17	0	0	13	12	1	1	35	27.6	31.2	33.2
113	M	46	0	0	126	-4.21	3.51	92	-5.42	11.2	76	-0.2	-0.2	1	27.1	27.42	556	562	17	13	0	0	15	14	1	1	33.4	24	25.9	30.1
